# Supplementary material for: Role of EGFR expressed on the granulosa cells in the pathogenesis of polycystic ovarian syndrome
Source: Front Endocrinol (Lausanne). 2022 Nov 11;13:971564. doi: 10.3389/fendo.2022.971564 (PMC9691951; doi:10.3389/fendo.2022.971564)
Supplement: Supplementary file 1 [file DataSheet_1.zip]

Archive with 5 entries (4 files):
- Data/ELISA.zip
- Data/HE.zip
- Data/IF.zip
- Data/SEQUENCE.zip
- Data/
